# Supplementary material for: Moderate-to-Vigorous Physical Activity and Response Inhibition Predict Balance in Adults with Attention Deficit/Hyperactivity Disorder
Source: J Clin Med. 2024 Feb 8;13(4):968. doi: 10.3390/jcm13040968 (PMC10889301; doi:10.3390/jcm13040968)
Supplement: Supplementary file 1 [file jcm-13-00968-s001.zip]

Archive with 1 entries (1 files):
- jcm-2841544-supplementary.pdf
